# Supplementary material for: Do Temporal Eating Patterns Differ in Healthy versus Unhealthy Overweight/Obese Individuals?
Source: Nutrients. 2021 Nov 17;13(11):4121. doi: 10.3390/nu13114121 (PMC8618797; doi:10.3390/nu13114121)
Supplement: Supplementary file 1 [file nutrients-13-04121-s001.zip]

Archive with 1 entries (1 files):
- nutrients-1385898-supplementary.pdf
